# Supplementary material for: Automated Mucormycosis Diagnosis from Paranasal CT Using ResNet50 and ConvNeXt Small
Source: Bioengineering (Basel). 2025 Aug 8;12(8):854. doi: 10.3390/bioengineering12080854 (PMC12383388; doi:10.3390/bioengineering12080854)
Supplement: Supplementary file 1 [file bioengineering-12-00854-s001.zip]

Archive with 1 entries (1 files):
- bioengineering-3752149 - Supplementary.pdf
